# Supplementary material for: Arginine methylation-dependent METTL14-SMN interaction regulates RNA m6A homeostasis
Source: EMBO Rep. 2025 Oct 6;26(22):5483–500. doi: 10.1038/s44319-025-00590-7 (PMC12635257; doi:10.1038/s44319-025-00590-7)
Supplement: Supplementary file 3 — Source data Fig. 1 [file 44319_2025_590_MOESM3_ESM.zip]

Archive with 20 entries (14 files):
- Figure 1/
- Figure 1/1A/
- Figure 1/1B/
- Figure 1/1E/
- Figure 1/1D/
- Figure 1/1C/
- Figure 1/1A/Ponceau S.tif
- Figure 1/1A/Western METTL14.tif
- Figure 1/1A/Western METTL3.tif
- Figure 1/1A/Western WTAP.tif
- Figure 1/1B/Western Flag.tif
- Figure 1/1B/Western SMN (LE).tif
- Figure 1/1B/Western SMN (SE).tif
- Figure 1/1E/Western Flag.tif
- Figure 1/1E/Western METTL14.tif
- Figure 1/1D/Western SMN.tif
- Figure 1/1D/Western METTL14.tif
- Figure 1/1C/Western SMN.tif
- Figure 1/1C/Western METTL14.tif
- Figure 1/1C/Western METTL3.tif
