# Supplementary material for: Arginine methylation-dependent METTL14-SMN interaction regulates RNA m6A homeostasis
Source: EMBO Rep. 2025 Oct 6;26(22):5483–500. doi: 10.1038/s44319-025-00590-7 (PMC12635257; doi:10.1038/s44319-025-00590-7)
Supplement: Supplementary file 4 — Source data Fig. 2 [file 44319_2025_590_MOESM4_ESM.zip]

Archive with 35 entries (27 files):
- Figure 2/
- Figure 2/2G/
- Figure 2/2A/
- Figure 2/2F/
- Figure 2/2C/
- Figure 2/2D/
- Figure 2/2E/
- Figure 2/2B/
- Figure 2/2G/Western METTL14.tif
- Figure 2/2G/Western METTL3.tif
- Figure 2/2A/Western Flag.tif
- Figure 2/2F/Western Flag.tif
- Figure 2/2F/Western SMN.tif
- Figure 2/2F/Western SDMA.tif
- Figure 2/2F/Western ASYM26.tif
- Figure 2/2C/Western SMN (IP).tif
- Figure 2/2C/Western Flag (IP).tif
- Figure 2/2C/Western SMN (Input).tif
- Figure 2/2C/Western Flag (Input).tif
- Figure 2/2D/Western PRMT1.tif
- Figure 2/2D/Western ACTIN.tif
- Figure 2/2D/Western SMN (IP).tif
- Figure 2/2D/Western ASYM26.tif
- Figure 2/2D/Western Flag (IP).tif
- Figure 2/2D/Western SMN (Input).tif
- Figure 2/2D/Western Flag (Input).tif
- Figure 2/2E/Ponceau S SMN Tudor.tif
- Figure 2/2E/Western PRMT1.tif
- Figure 2/2E/Western METTL14.tif
- Figure 2/2E/Western ACTIN.tif
- Figure 2/2E/Western METTL3.tif
- Figure 2/2B/Western Flag (Pull down).tif
- Figure 2/2B/Ponceau S Tudor (SMN).tif
- Figure 2/2B/Western ADMA.tif
- Figure 2/2B/Western Flag (Input).tif
