# Supplementary material for: Arginine methylation-dependent METTL14-SMN interaction regulates RNA m6A homeostasis
Source: EMBO Rep. 2025 Oct 6;26(22):5483–500. doi: 10.1038/s44319-025-00590-7 (PMC12635257; doi:10.1038/s44319-025-00590-7)
Supplement: Supplementary file 5 — Source data Fig. 3 [file 44319_2025_590_MOESM5_ESM.zip]

Archive with 21 entries (17 files):
- Figure 3/
- Figure 3/3B/
- Figure 3/3C/
- Figure 3/3A/
- Figure 3/3B/Western RNAP II (Input).tif
- Figure 3/3B/Western PRMT1.tif
- Figure 3/3B/Western SMN.tif
- Figure 3/3B/Western ACTIN.tif
- Figure 3/3B/Western RNAP II (IP).tif
- Figure 3/3B/Western HA (Input).tif
- Figure 3/3B/Western HA (IP).tif
- Figure 3/3C/Western SMN.tif
- Figure 3/3C/Western ACTIN.tif
- Figure 3/3C/Western HA (Input).tif
- Figure 3/3C/Western HA (IP).tif
- Figure 3/3C/Western Flag (IP).tif
- Figure 3/3C/Western Flag (Input).tif
- Figure 3/3A/Western RNAPII (Input).tif
- Figure 3/3A/Western RNAPII (IP).tif
- Figure 3/3A/Western HA (Input).tif
- Figure 3/3A/Western HA (IP).tif
