# Supplementary material for: Arginine methylation-dependent METTL14-SMN interaction regulates RNA m6A homeostasis
Source: EMBO Rep. 2025 Oct 6;26(22):5483–500. doi: 10.1038/s44319-025-00590-7 (PMC12635257; doi:10.1038/s44319-025-00590-7)
Supplement: Supplementary file 6 — Source data Fig. 4 [file 44319_2025_590_MOESM6_ESM.zip]

Archive with 21 entries (14 files):
- Figure 4/
- Figure 4/4E/
- Figure 4/4B/
- Figure 4/4C/
- Figure 4/4D/
- __MACOSX/Figure 4/._4D
- Figure 4/4A/
- Figure 4/4F/
- Figure 4/4E/Dot blot m6A.tif
- Figure 4/4E/Dot blot MB staining.tif
- Figure 4/4B/Dot blot m6A.tif
- Figure 4/4B/Dot blot MB staining.tif
- Figure 4/4C/m6A QQQ results siSMN.xlsx
- __MACOSX/Figure 4/4C/._m6A QQQ results siSMN.xlsx
- Figure 4/4D/Figure 4D quantification.csv
- __MACOSX/Figure 4/4D/._Figure 4D quantification.csv
- Figure 4/4D/Western SMN.tif
- Figure 4/4D/Western ACTIN.tif
- Figure 4/4A/Western SMN.tif
- Figure 4/4A/Western ACTIN.tif
- Figure 4/4F/m6A QQQ results SMA patient fibroblast.xlsx
