# Supplementary material for: Arginine methylation-dependent METTL14-SMN interaction regulates RNA m6A homeostasis
Source: EMBO Rep. 2025 Oct 6;26(22):5483–500. doi: 10.1038/s44319-025-00590-7 (PMC12635257; doi:10.1038/s44319-025-00590-7)
Supplement: Supplementary file 6 — Source data Fig. 4 [file 44319_2025_590_MOESM6_ESM.zip › Figure 4/4D/Figure 4D quantification.csv]

		Area	Mean	Min	Max	IntDen	RawIntDen
1	GM03815-SMN	1128	231.838	158	255	261513	261513
2	GM03813-SMN	820	235.933	171	255	193465	193465
3	GM09677-SMN	574	242	196	255	138908	138908
4	GM03815-ACTIN	1586	244.562	152	255	387876	387876
5	GM03813-ACTIN	1620	243.522	152	255	394506	394506
6	GM09677-ACTIN	1568	241.749	167	255	379063	379063
		Ratio				Ratio
	GM03815	0.674218049	1.483199688		GM03815	1
	GM03813	0.490398118			GM03813	0.727358336
	GM09677	0.366450959			GM09677	0.543519949
