# Supplementary material for: Arginine methylation-dependent METTL14-SMN interaction regulates RNA m6A homeostasis
Source: EMBO Rep. 2025 Oct 6;26(22):5483–500. doi: 10.1038/s44319-025-00590-7 (PMC12635257; doi:10.1038/s44319-025-00590-7)
Supplement: Supplementary file 6 — Source data Fig. 4 [file 44319_2025_590_MOESM6_ESM.zip › Figure 4/4F/m6A QQQ results SMA patient fibroblast.xlsx]

## Sheet: Sheet1
SMA15(-/+)			SMA13(-/-)			SMA77(-/-)
0.473923	0.519031	0.558141	0.387616	0.444493	0.477444	0.372117	0.451483	0.361604
