# Supplementary material for: Arginine methylation-dependent METTL14-SMN interaction regulates RNA m6A homeostasis
Source: EMBO Rep. 2025 Oct 6;26(22):5483–500. doi: 10.1038/s44319-025-00590-7 (PMC12635257; doi:10.1038/s44319-025-00590-7)
Supplement: Supplementary file 7 — Source data Fig. 5 [file 44319_2025_590_MOESM7_ESM.zip]

Archive with 43 entries (33 files):
- Figure 5/
- Figure 5/5I/
- Figure 5/5G/
- Figure 5/5A/
- Figure 5/5F/
- Figure 5/5H/
- Figure 5/5C/
- Figure 5/5D/
- Figure 5/5E/
- Figure 5/5B/
- Figure 5/5I/Cell vialility MMC CDDP.xlsx
- Figure 5/5G/Western ATRIP.tif
- Figure 5/5G/Western FANCD2.tif
- Figure 5/5G/Western METTL14.tif
- Figure 5/5G/Western BRCA1.tif
- Figure 5/5G/Western PALB2.tif
- Figure 5/5G/Western ACTIN.tif
- Figure 5/5G/Western BLM.tif
- Figure 5/5A/MeRIP-qPCR Control MS023 siSMN.xlsx
- Figure 5/5F/MeRIP-qPCR FancD2.xlsx
- Figure 5/5H/GM03813 MMC.png
- Figure 5/5H/GM09677 MMC.png
- Figure 5/5H/GM03813 Cisplatin.png
- Figure 5/5H/GM09677 Cisplatin.png
- Figure 5/5H/GM03815 MMC.png
- Figure 5/5H/GM03813 DMSO.png
- Figure 5/5H/GM03815 Cisplatin.png
- Figure 5/5H/GM03815 DMSO.png
- Figure 5/5H/GM09677 DMSO.png
- Figure 5/5C/Western ATRIP.tif
- Figure 5/5C/Western SMN.tif
- Figure 5/5C/Western METTL14.tif
- Figure 5/5C/Western BRCA1.tif
- Figure 5/5C/Western PALB2.tif
- Figure 5/5C/Western ACTIN.tif
- Figure 5/5C/Western METTL3.tif
- Figure 5/5C/Western BLM.tif
- Figure 5/5D/Western FANCD2.tif
- Figure 5/5D/Western SMN.tif
- Figure 5/5D/Western METTL14.tif
- Figure 5/5D/Western ACTIN.tif
- Figure 5/5E/RT-qPCR FANCD2.xlsx
- Figure 5/5B/MeRIP-qPCR SMA patient fibroblast.xlsx
