# Supplementary material for: Arginine methylation-dependent METTL14-SMN interaction regulates RNA m6A homeostasis
Source: EMBO Rep. 2025 Oct 6;26(22):5483–500. doi: 10.1038/s44319-025-00590-7 (PMC12635257; doi:10.1038/s44319-025-00590-7)
Supplement: Supplementary file 7 — Source data Fig. 5 [file 44319_2025_590_MOESM7_ESM.zip › Figure 5/5I/Cell vialility MMC CDDP.xlsx]

## Sheet: Sheet1
		0			0.2			0.4			0.8			1.2						0			0.2			0.4			0.8			1.2
	3.393	3.38	3.323	1.907	2.039	2.085	1.856	1.862	1.919	1.477	1.529	1.434	0.897	1.084	1.07		background		3.134	3.121	3.064	1.648	1.78	1.826	1.597	1.603	1.66	1.218	1.27	1.175	0.638	0.825	0.811
MMC	3.527	3.497	3.517	1.957	1.992	1.946	1.888	1.696	1.737	1.416	1.292	1.263	0.789	0.808	0.771		0.259		3.268	3.238	3.258	1.698	1.733	1.687	1.629	1.437	1.478	1.157	1.033	1.004	0.53	0.549	0.512
	3.457	3.534	3.464	1.339	1.393	1.368	1.318	1.322	1.185	1.074	1.017	0.875	0.81	0.743	0.72				3.198	3.275	3.205	1.08	1.134	1.109	1.059	1.063	0.926	0.815	0.758	0.616	0.551	0.484	0.461
		0			1			2			4			6						0			1			2			4			6
	3.107	3.135	2.799	2.937	3.279	3.3	3.243	3.081	3.3	3.155	3.088	3.156	2.286	2.266	2.25				2.848	2.876	2.54	2.678	3.02	3.041	2.984	2.822	3.041	2.896	2.829	2.897	2.027	2.007	1.991
CDDP	3.513	3.285	3.277	3.045	3.149	3.132	3.011	2.99	3.096	2.854	2.897	2.966	1.813	2.022	2.012				3.254	3.026	3.018	2.786	2.89	2.873	2.752	2.731	2.837	2.595	2.638	2.707	1.554	1.763	1.753
	3.3	3.546	3.512	3.168	3.104	3.297	3.154	3.203	3.209	2.183	2.334	1.951	1.468	1.484	1.496				3.041	3.287	3.253	2.909	2.845	3.038	2.895	2.944	2.95	1.924	2.075	1.692	1.209	1.225	1.237
											MMC (μM)		0	0.2	0.4	0.8	1.2
	3.10633	1.75133	1.62	1.221	0.758		1.19863	2.97449	1.11935	1.53142	3.3531	SMA15+/-	100	56.3794	52.1515	39.3068	24.4018		100.891	100.472	98.6372	53.0529	57.3023	58.7831	51.4111	51.6042	53.4392	39.2102	40.8842	37.8259	20.5387	26.5586	26.108
	3.25467	1.706	1.51467	1.06467	0.530333		0.469334	0.738043	3.10678	2.49694	0.568484	SMA13-/-	100	52.417	46.5383	32.712	16.2946		100.41	99.4879	100.102	52.1712	53.2466	51.8333	50.0512	44.152	45.4117	35.549	31.739	30.848	16.2843	16.8681	15.7313
	3.226	1.10767	1.016	0.729667	0.498667		1.31988	0.837715	2.41686	3.17672	1.44942	SMA77-/-	100	34.3356	31.4941	22.6183	15.4577		99.1321	101.519	99.349	33.478	35.1519	34.3769	32.827	32.951	28.7043	25.2635	23.4966	19.0949	17.08	15.0031	14.2901
											CDDP (μg/mL)		0	1	2	4	6
	2.75467	2.913	2.949	2.874	2.00833		6.7679	7.39787	4.12456	1.41485	0.65478	SMA15+/-	100	105.748	107.055	104.332	72.9066		103.388	104.405	92.2072	97.2168	109.632	110.394	108.325	102.444	110.394	105.131	102.698	105.167	73.5842	72.8582	72.2773
	3.09933	2.84967	2.77333	2.64667	1.69		4.32367	1.80001	1.81096	1.823	3.80358	SMA13-/-	100	91.9445	89.4816	85.3947	54.5279		104.99	97.6339	97.3758	89.8903	93.2459	92.6974	88.7933	88.1157	91.5358	83.7277	85.1151	87.3414	50.1398	56.8832	56.5606
	3.19367	2.93067	2.92967	1.9995	1.22367		4.17394	3.0782	0.944736	6.04078	0.439856	SMA77-/-	100	91.765	91.7336	62.6083	38.3154		95.2197	102.922	101.858	91.0865	89.0826	95.1258	90.6482	92.1824	92.3703	60.2442	64.9723	52.9799	37.8562	38.3572	38.7329
