# Supplementary material for: Arginine methylation-dependent METTL14-SMN interaction regulates RNA m6A homeostasis
Source: EMBO Rep. 2025 Oct 6;26(22):5483–500. doi: 10.1038/s44319-025-00590-7 (PMC12635257; doi:10.1038/s44319-025-00590-7)
Supplement: Supplementary file 7 — Source data Fig. 5 [file 44319_2025_590_MOESM7_ESM.zip › Figure 5/5A/MeRIP-qPCR Control MS023 siSMN.xlsx]

## Sheet: sheet1
		FANCD2	PALB2	ATRIP	FANCM	BLM	BRCA1	BRCA2
	Control	2.64375	20.8673	11.023	14.0184	12.2312	10.6508	19.2427
	MS023	2.39379	13.4248	8.74943	10.9502	9.7393	6.70817	13.3072
	SMN knockdown	1.98958	14.5855	7.0467	9.12211	10.5286	6.30863	14.7898
		0.194192	1.9476	0.192603	1.21588	0.24331	0.372787	0.679911
		0.205142	0.663364	0.73967	0.380666	0.549106	0.163001	0.8116
		0.0363223	0.606464	0.366752	0.261577	0.376851	0.375357	0.63406
