# Supplementary material for: Arginine methylation-dependent METTL14-SMN interaction regulates RNA m6A homeostasis
Source: EMBO Rep. 2025 Oct 6;26(22):5483–500. doi: 10.1038/s44319-025-00590-7 (PMC12635257; doi:10.1038/s44319-025-00590-7)
Supplement: Supplementary file 7 — Source data Fig. 5 [file 44319_2025_590_MOESM7_ESM.zip › Figure 5/5F/MeRIP-qPCR FancD2.xlsx]

## Sheet: Sheet1
		FancD2				FancD2
siCtr_0_MeRIP	0.218811	0.205578	0.226527		siCtr_0_MeRIP	0.216972
siCtr_10_MeRIP	0.537533	0.613198	0.580121		siCtr_10_MeRIP	0.57695
siCtr_30_MeRIP	1.53095	1.59596	1.64083		siCtr_30_MeRIP	1.58925
siSMN_0_MeRIP	0.135945	0.121674	0.126841		siSMN_0_MeRIP	0.128153
siSMN_10_MeRIP	0.260212	0.267527	0.29479		siSMN_10_MeRIP	0.274176
siSMN_30_MeRIP	0.578782	0.536292	0.574784		siSMN_30_MeRIP	0.563286
						0.0105951
						0.037932
						0.0552476
						0.00722533
						0.0182227
						0.0234625
