# Supplementary material for: Arginine methylation-dependent METTL14-SMN interaction regulates RNA m6A homeostasis
Source: EMBO Rep. 2025 Oct 6;26(22):5483–500. doi: 10.1038/s44319-025-00590-7 (PMC12635257; doi:10.1038/s44319-025-00590-7)
Supplement: Supplementary file 7 — Source data Fig. 5 [file 44319_2025_590_MOESM7_ESM.zip › Figure 5/5E/RT-qPCR FANCD2.xlsx]

## Sheet: Sheet1
A01	SYBR		Unkn		23.41
A02	SYBR		Unkn		21.84		23.41	21.84	23.13	22.11	23.14	22.14	23.5	22.22	23.22	22.2	23.13	22.16
A03	SYBR		Unkn		23.13		23.12	22.01	23.25	22.1	23.19	22.27	23.62	22.22	23.22	22.08	23.29	22.31
A04	SYBR		Unkn		22.11		23.1	21.8	23.03	22.01	23.08	22.08	23.42	21.94	23.25	22.1	23.18	22.26
A05	SYBR		Unkn		23.14		22.28	24.08	22.33	24.03	22.3	24.15	22.74	24.2	22.74	24.22	22.64	24.18
A06	SYBR		Unkn		22.14		22.2	24.09	22.33	23.89	22.11	24	22.62	24.08	22.4	24.11	22.47	24.25
A07	SYBR		Unkn		23.5		22.32	24.04	22.31	23.99	22.17	24.07	22.64	24.27	22.68	24.23	22.57	24.37
A08	SYBR		Unkn		22.22		15.48	15.42	15.44	15.47	15.73	15.63	15.55	15.55	15.6	15.53	15.61	15.52
A09	SYBR		Unkn		23.22		15.83	15.62	16.12	15.76	16.06	15.9
A10	SYBR		Unkn		22.2
A11	SYBR		Unkn		23.13
A12	SYBR		Unkn		22.16
B01	SYBR		Unkn		23.12
B02	SYBR		Unkn		22.01
B03	SYBR		Unkn		23.25		siCtr_0 nM MMC	siCtr_10 nM MMC	siCtr_30 nM MMC	siSMN_0 nM MMC	siSMN_10 nM MMC	siSMN_30 nM MMC
B04	SYBR		Unkn		22.1		23.41	23.13	23.14	23.5	23.22	23.13
B05	SYBR		Unkn		23.19	Fancm	23.12	23.25	23.19	23.62	23.22	23.29
B06	SYBR		Unkn		22.27		23.1	23.03	23.08	23.42	23.25	23.18
B07	SYBR		Unkn		23.62		22.11	22.13	22.01	22.74	22.8	22.4
B08	SYBR		Unkn		22.22	FancD2	22.08	22.09	22	22.6	22.74	22.42
B09	SYBR		Unkn		23.22		22.03	22.13	22.01	22.74	22.77	22.48
B10	SYBR		Unkn		22.08		21.84	22.11	22.14	22.22	22.2	22.16
B11	SYBR		Unkn		23.29	Palb2	22.01	22.1	22.27	22.22	22.08	22.31
B12	SYBR		Unkn		22.31		21.8	22.01	22.08	21.94	22.1	22.26
C01	SYBR		Unkn		23.1		22.28	22.33	22.3	22.74	22.74	22.64
C02	SYBR		Unkn		21.8	Blm	22.2	22.33	22.11	22.62	22.4	22.47
C03	SYBR		Unkn		23.03		22.32	22.31	22.17	22.64	22.68	22.57
C04	SYBR		Unkn		22.01		24.08	24.03	24.15	24.2	24.22	24.18
C05	SYBR		Unkn		23.08	Atrip	24.09	23.89	24	24.08	24.11	24.25
C06	SYBR		Unkn		22.08		24.04	23.99	24.07	24.27	24.23	24.37
C07	SYBR		Unkn		23.42		15.48	15.47	15.55	15.53	15.83	15.76
C08	SYBR		Unkn		21.94	β-Actin	15.42	15.73	15.55	15.61	15.62		16.06
C09	SYBR		Unkn		23.25		15.44	15.63	15.6	15.52	16.12	15.9
C10	SYBR		Unkn		22.1		siCtr_0 nM MMC	siCtr_10 nM MMC	siCtr_30 nM MMC	siSMN_0 nM MMC	siSMN_10 nM MMC	siSMN_30 nM MMC
C11	SYBR		Unkn		23.18	Fancm	23.21	23.1367	23.1367	23.5133	23.23	23.2		0	0.0733333	0.0733333	-0.303333	-0.02	0.01
C12	SYBR		Unkn		22.26	FancD2	22.0733	22.1167	22.0067	22.6933	22.77	22.4333		0	-0.0433333	0.0666667	-0.62	-0.696667	-0.36
D01	SYBR		Unkn		22.28	Palb2	21.8833	22.0733	22.1633	22.1267	22.1267	22.2433		0	-0.19	-0.28	-0.243333	-0.243333	-0.36
D02	SYBR		Unkn		24.08	Blm	22.2667	22.3233	22.1933	22.6667	22.6067	22.56		0	-0.0566667	0.0733333	-0.4	-0.34	-0.293333
D03	SYBR		Unkn		22.33	Atrip	24.07	23.97	24.0733	24.1833	24.1867	24.2667		0	0.1	-0.00333333	-0.113333	-0.116667	-0.196667
D04	SYBR		Unkn		24.03	β-Actin	15.4467	15.61	15.5667	15.5533	15.8567	15.83		0	-0.163333	-0.12	-0.106667	-0.41	-0.383333
D05	SYBR		Unkn		22.3		0	0.236667	0.193333	-0.196667	0.39	0.393333		siCtr_0 nM MMC	siCtr_10 nM MMC	siCtr_30 nM MMC	siSMN_0 nM MMC	siSMN_10 nM MMC	siSMN_30 nM MMC
D06	SYBR		Unkn		24.15		0	0.12	0.186667	-0.513333	-0.286667	0.0233333	Fancm	1	1.17827	1.1434	0.872564	1.31039	1.31342
D07	SYBR		Unkn		22.74		0	-0.0266667	-0.16	-0.136667	0.166667	0.0233333	FancD2	1	1.08673	1.13813	0.700602	0.819794	1.0163
D08	SYBR		Unkn		24.2		0	0.106667	0.193333	-0.293333	0.07	0.09	Palb2	1	0.981686	0.895025	0.909618	1.12246	1.0163
D09	SYBR		Unkn		22.74		0	0.263333	0.116667	-0.00666667	0.293333	0.186667	Blm	1	1.07674	1.1434	0.816014	1.04972	1.06437
D10	SYBR		Unkn		24.22								Atrip	1	1.20025	1.08423	0.99539	1.22547	1.13813
D11	SYBR		Unkn		22.64
D12	SYBR		Unkn		24.18									0.173494	0.110151	0.0550757	0.100664	0.0173205	0.0818535
E01	SYBR		Unkn		22.2									0.0404145	0.023094	0.0057735	0.080829	0.03	0.0416333
E02	SYBR		Unkn		24.09									0.111505	0.0550757	0.0971253	0.161658	0.064291	0.0763763
E03	SYBR		Unkn		22.33									0.061101	0.011547	0.0971253	0.064291	0.181475	0.08544
E04	SYBR		Unkn		23.89									0.0264575	0.072111	0.0750555	0.0960902	0.0665833	0.0960902
E05	SYBR		Unkn		22.11									0.0305505	0.131149	0.0288675	0.0493288	0.251064	0.0989949
E06	SYBR		Unkn		24
E07	SYBR		Unkn		22.62	FancD2-20231215	22.11	22.08	22.03	22.13	22.09	22.13	22.01	22	22.01
E08	SYBR		Unkn		24.08		22.74	22.6	22.74	22.8	22.74	22.77	22.4	22.42	22.48
E09	SYBR		Unkn		22.4
E10	SYBR		Unkn		24.11
E11	SYBR		Unkn		22.47
E12	SYBR		Unkn		24.25
F01	SYBR		Unkn		22.32
F02	SYBR		Unkn		24.04
F03	SYBR		Unkn		22.31
F04	SYBR		Unkn		23.99
F05	SYBR		Unkn		22.17
F06	SYBR		Unkn		24.07
F07	SYBR		Unkn		22.64
F08	SYBR		Unkn		24.27
F09	SYBR		Unkn		22.68
F10	SYBR		Unkn		24.23
F11	SYBR		Unkn		22.57
F12	SYBR		Unkn		24.37
G01	SYBR		Unkn		15.48
G02	SYBR		Unkn		15.42
G03	SYBR		Unkn		15.44
G04	SYBR		Unkn		15.47
G05	SYBR		Unkn		15.73
G06	SYBR		Unkn		15.63
G07	SYBR		Unkn		15.55
G08	SYBR		Unkn		15.55
G09	SYBR		Unkn		15.6
G10	SYBR		Unkn		15.53
G11	SYBR		Unkn		15.61
G12	SYBR		Unkn		15.52
H01	SYBR		Unkn		15.83
H02	SYBR		Unkn		15.62
H03	SYBR		Unkn		16.12
H04	SYBR		Unkn		15.76
H05	SYBR		Unkn		16.06
H06	SYBR		Unkn		15.9

## Sheet: Sheet2
	siCtr_0 nM MMC	siCtr_10 nM MMC	siCtr_30 nM MMC	siSMN_0 nM MMC	siSMN_10 nM MMC	siSMN_30 nM MMC
	22.11	22.13	22.01	22.74	22.8	22.4
FancD2	22.08	22.09	22	22.6	22.74	22.42
	22.03	22.13	22.01	22.74	22.77	22.48
	15.48	15.47	15.55	15.53	15.83	15.76
β-Actin	15.42	15.73	15.55	15.61	15.62	15.83
	15.44	15.63	15.6	15.52	16.12	15.9
	22.0733	22.1167	22.0067	22.6933	22.77	22.4333
	15.4467	15.61	15.5667	15.5533	15.8567	15.83
	0	-0.0433333	0.0666667	-0.62	-0.696667	-0.36
	0	-0.163333	-0.12	-0.106667	-0.41	-0.383333
	0	0.12	0.186667	-0.513333	-0.286667	0.0233333
	siCtr_0 nM MMC	siCtr_10 nM MMC	siCtr_30 nM MMC	siSMN_0 nM MMC	siSMN_10 nM MMC	siSMN_30 nM MMC
FancD2	1	1.08673	1.13813	0.700602	0.819794	1.0163
	0.0404145	0.023094	0.0057735	0.080829	0.03	0.0416333
	0.0305505	0.131149	0.0288675	0.0493288	0.251064	0.07
