# Supplementary material for: Arginine methylation-dependent METTL14-SMN interaction regulates RNA m6A homeostasis
Source: EMBO Rep. 2025 Oct 6;26(22):5483–500. doi: 10.1038/s44319-025-00590-7 (PMC12635257; doi:10.1038/s44319-025-00590-7)
Supplement: Supplementary file 7 — Source data Fig. 5 [file 44319_2025_590_MOESM7_ESM.zip › Figure 5/5B/MeRIP-qPCR SMA patient fibroblast.xlsx]

## Sheet: sheet1
			FANCD2	PALB2	FANCM	ATRIP	BLM	BRCA1	BRCA2
		GM03815	3.10031	33.973	19.7444	28.6981	28.8933	20.5272	35.6574
		GM03813	2.62408	30.1788	15.8821	26.0348	19.4996	17.1388	21.444
		GM09677	2.53404	26.094	13.0082	22.6139	20.6801	14.4094	19.9586
			0.123135	1.7863	1.16955	1.45879	2.78824	0.995691	1.7296
			0.0456942	0.94152	1.53265	1.0042	0.550592	0.730473	0.892684
			0.206065	2.40483	1.04448	2.13364	1.29092	0.515756	0.714378
		FANCD2			PALB2			FANCM			ATRIP			BLM			BRCA1			BRCA2
GM03815	3.00007	3.06311	3.23776	33.7075	35.8772	32.3344	18.4856	20.7974	19.9502	30.3789	27.9543	27.7612	27.1899	32.111	27.379	21.5308	19.5396	20.5111	37.4008	35.6294	33.9419
GM03813	2.66659	2.62988	2.57576	30.2388	31.0889	29.2088	14.9457	15.0497	17.6508	25.369	25.5455	27.1899	19.1818	20.1354	19.1818	16.5069	17.9386	16.971	20.5111	21.5308	22.2901
GM09677	2.45944	2.37566	2.76701	25.2521	24.2234	28.8066	12.2808	12.5388	14.205	25.0776	21.3821	21.3821	20.2287	22.1361	19.6755	13.9771	14.9803	14.2708	20.7494	19.7666	19.3599
