# Supplementary material for: Arginine methylation-dependent METTL14-SMN interaction regulates RNA m6A homeostasis
Source: EMBO Rep. 2025 Oct 6;26(22):5483–500. doi: 10.1038/s44319-025-00590-7 (PMC12635257; doi:10.1038/s44319-025-00590-7)
Supplement: Supplementary file 8 — Source data Fig. 6 [file 44319_2025_590_MOESM8_ESM.zip]

Archive with 32 entries (24 files):
- Figure 6/
- __MACOSX/._Figure 6
- Figure 6/6F/
- Figure 6/6A/
- Figure 6/6G/
- Figure 6/.DS_Store
- __MACOSX/Figure 6/._.DS_Store
- Figure 6/6B/
- Figure 6/6E/
- Figure 6/6D/
- Figure 6/6C/
- Figure 6/6F/Results for 6F.pptx
- __MACOSX/Figure 6/6F/._Results for 6F.pptx
- Figure 6/6A/METTL14 RK sequence.dna
- __MACOSX/Figure 6/6A/._METTL14 RK sequence.dna
- Figure 6/6A/METTL14 WT sequence.dna
- __MACOSX/Figure 6/6A/._METTL14 WT sequence.dna
- Figure 6/6G/Results for 6G.pptx
- __MACOSX/Figure 6/6G/._Results for 6G.pptx
- Figure 6/6B/Western METTL14 (Spleen).tif
- Figure 6/6B/Western ASYM26 (long expo).tif
- Figure 6/6B/Western ASYM26 (short expo).tif
- Figure 6/6B/Western METTL14 (Thymus).tif
- Figure 6/6B/Western ASYM26 (Spleen).tif
- Figure 6/6E/Results for 6E.pptx
- __MACOSX/Figure 6/6E/._Results for 6E.pptx
- Figure 6/6D/Results for 6D.pptx
- __MACOSX/Figure 6/6D/._Results for 6D.pptx
- Figure 6/6C/Western ATRIP.tif
- Figure 6/6C/Western TUBULIN.tif
- Figure 6/6C/Western BRCA1.tif
- Figure 6/6C/Western PALB2.tif
